# Supplementary material for: Long-term effect of mobile phone use on sleep quality: Results from the cohort study of mobile phone use and health (COSMOS)
Source: Environ Int. 2020 Jul;140:105687. doi: 10.1016/j.envint.2020.105687 (PMC7272128; doi:10.1016/j.envint.2020.105687)
Supplement: Supplementary data 2 [file mmc2.xml]

<?xml version="1.0" encoding="UTF-8" standalone="no"?><data:data><datasets><author>maria.feychting@ki.se</author><type>0</type><dataset><value>1</value><reason>The data that has been used is confidential</reason><comments/></dataset></datasets></data:data>
